# Supplementary material for: Peripheral Nerve Decellularisation Protocol for Allogeneic Transplantation: From Tissue Procurement to Banking
Source: Int J Mol Sci. 2025 Aug 17;26(16):7937. doi: 10.3390/ijms26167937 (PMC12386939; doi:10.3390/ijms26167937)
Supplement: Supplementary file 1 [file ijms-26-07937-s001.zip]

Archive with 2 entries (2 files):
- Anti-SOX10 staining.pdf
- ijms-3789385_EuroGTP II.pdf
